# Supplementary material for: Fe, N-Doped Metal Organic Framework Prepared by the Calcination of Iron Chelated Polyimines as the Cathode-Catalyst of Proton Exchange Membrane Fuel Cells
Source: Polymers (Basel). 2021 Nov 8;13(21):3850. doi: 10.3390/polym13213850 (PMC8587573; doi:10.3390/polym13213850)
Supplement: Supplementary file 1 [file polymers-13-03850-s001.zip]

Archive with 1 entries (1 files):
- polymers-1445524-supplementary.pdf
